# Supplementary material for: Benzyl Benzoate Isolation from Acridocarpus smeathmannii (DC.) Guill. & Perr Roots and Its Bioactivity on Human Prostate Smooth Muscle Contractions
Source: Pharmaceuticals (Basel). 2025 May 6;18(5):687. doi: 10.3390/ph18050687 (PMC12114539; doi:10.3390/ph18050687)
Supplement: Supplementary file 1 [file pharmaceuticals-18-00687-s001.zip]

Archive with 1 entries (1 files):
- pharmaceuticals-3519315-supplementary.pdf
